# Supplementary material for: Biodiversity of Potential Vectors of Rickettsiae and Epidemiological Mosaic of Spotted Fever in the State of Paraná, Brazil
Source: Front Public Health. 2021 Mar 12;9:577789. doi: 10.3389/fpubh.2021.577789 (PMC7994328; doi:10.3389/fpubh.2021.577789)
Supplement: Supplementary Table 1 — Data deposit in the Coleção de Artrópodes Vetores Ápteros de Importância em Saúde das Comunidades (CAVAISC; Collection of Wingless Arthropod Vectors of Community Health Importance), Fundação Oswaldo Cruz, of reference specimens of fleas and ticks collected in Paraná state, Brazil. [file Table_1.XLSX]

## Sheet: Plan1
FLEA	TICKS
CAVAISC-SIPHO-189	CAVAISC-IXO-2811
	CAVAISC-IXO-2812
	CAVAISC-IXO-2813
	CAVAISC-IXO-2814
	CAVAISC-IXO-2815
	CAVAISC-IXO-2816
	CAVAISC-IXO-2817
	CAVAISC-IXO-2818
	CAVAISC-IXO-2819
	CAVAISC-IXO-2820
	CAVAISC-IXO-2821
	CAVAISC-IXO-2822
	CAVAISC-IXO-2823
	CAVAISC-IXO-2824
	CAVAISC-IXO-2825
	CAVAISC-IXO-2826
	CAVAISC-IXO-2827
	CAVAISC-IXO-2828
	CAVAISC-IXO-2829
	CAVAISC-IXO-2830
	CAVAISC-IXO-2831
	CAVAISC-IXO-2832
	CAVAISC-IXO-2833
	CAVAISC-IXO-2834
	CAVAISC-IXO-2835
	CAVAISC-IXO-2836
	CAVAISC-IXO-2837
	CAVAISC-IXO-2838
	CAVAISC-IXO-2839
	CAVAISC-IXO-2840
	CAVAISC-IXO-2841
	CAVAISC-IXO-2842
	CAVAISC-IXO-2843
	CAVAISC-IXO-2845
	CAVAISC-IXO-2847
	CAVAISC-IXO-2848
	CAVAISC-IXO-2849
	CAVAISC-IXO-2850
	CAVAISC-IXO-2851
	CAVAISC-IXO-2852
	CAVAISC-IXO-2853
	CAVAISC-IXO-2854
	CAVAISC-IXO-2855
	CAVAISC-IXO-2856
	CAVAISC-IXO-2857
	CAVAISC-IXO-2868
	CAVAISC-IXO-2869
	CAVAISC-IXO-2870
	CAVAISC-IXO-2871
	CAVAISC-IXO-2872
	CAVAISC-IXO-2873
	CAVAISC-IXO-2874
	CAVAISC-IXO-2875
	CAVAISC-IXO-2876
	CAVAISC-IXO-2877
	CAVAISC-IXO-2878
	CAVAISC-IXO-2879
	CAVAISC-IXO-2880
	CAVAISC-IXO-2881
	CAVAISC-IXO-2882
	CAVAISC-IXO-2884
	CAVAISC-IXO-2885
	CAVAISC-IXO-2886
	CAVAISC-IXO-2887
	CAVAISC-IXO-2888
	CAVAISC-IXO-2889
	CAVAISC-IXO-2890
	CAVAISC-IXO-2891
	CAVAISC-IXO-2892
	CAVAISC-IXO-2893
	CAVAISC-IXO-2894
	CAVAISC-IXO-2895
	CAVAISC-IXO-2896
	CAVAISC-IXO-2897
	CAVAISC-IXO-2898
	CAVAISC-IXO-2899
	CAVAISC-IXO-2900
	CAVAISC-IXO-2901
	CAVAISC-IXO-2902
	CAVAISC-IXO-2905
	CAVAISC-IXO-2906
	CAVAISC-IXO-2907
	CAVAISC-IXO-2908
	CAVAISC-IXO-2914
	CAVAISC-IXO-2915
	CAVAISC-IXO-2916
	CAVAISC-IXO-2917
	CAVAISC-IXO-2918
	CAVAISC-IXO-2919
	CAVAISC-IXO-2920
	CAVAISC-IXO-2921
	CAVAISC-IXO-2922
	CAVAISC-IXO-2923
	CAVAISC-IXO-2924
	CAVAISC-IXO-2939
	CAVAISC-IXO-2940
	CAVAISC-IXO-2941
	CAVAISC-IXO-2942
	CAVAISC-IXO-2943
	CAVAISC-IXO-2944
	CAVAISC-IXO-2945
	CAVAISC-IXO-2946
	CAVAISC-IXO-2947
	CAVAISC-IXO-2948
	CAVAISC-IXO-2949
	CAVAISC-IXO-2956
	CAVAISC-IXO-2957
	CAVAISC-IXO-2958
	CAVAISC-IXO-2959
	CAVAISC-IXO-2959
	CAVAISC-IXO-2961
	CAVAISC-IXO-2962
	CAVAISC-IXO-2963
	CAVAISC-IXO-2964
	CAVAISC-IXO-2982
	CAVAISC-IXO-2983
	CAVAISC-IXO-2986
	CAVAISC-IXO-2991
	CAVAISC-IXO-2992
	CAVAISC-IXO-2993
	CAVAISC-IXO-2994
	CAVAISC-IXO-2997
	CAVAISC-IXO-3000
	CAVAISC-IXO-3200
	CAVAISC-IXO-3200
	CAVAISC-IXO-3201
	CAVAISC-IXO-3202
	CAVAISC-IXO-3433
	CAVAISC-IXO-3434
	CAVAISC-IXO-3560
	CAVAISC-IXO-3561
	CAVAISC-IXO-3562
	CAVAISC-IXO-3566
	CAVAISC-IXO-3568
	CAVAISC-IXO-3569
	CAVAISC-IXO-3570
	CAVAISC-IXO-3571
	CAVAISC-IXO-3572
	CAVAISC-IXO-3573
	CAVAISC-IXO-3574
	CAVAISC-IXO-3575
	CAVAISC-IXO-3576
	CAVAISC-IXO-3578
	CAVAISC-IXO-3579
	CAVAISC-IXO-3580
	CAVAISC-IXO-3582
	CAVAISC-IXO-3583
	CAVAISC-IXO-3591
	CAVAISC-IXO-3592
	CAVAISC-IXO-3593
	CAVAISC-IXO-3594
	CAVAISC-IXO-3595
	CAVAISC-IXO-3596
	CAVAISC-IXO-3598
	CAVAISC-IXO-3599
	CAVAISC-IXO-3600
	CAVAISC-IXO-3601
	CAVAISC-IXO-3602
	CAVAISC-IXO-3603
	CAVAISC-IXO-3604
	CAVAISC-IXO-3605
	CAVAISC-IXO-3606
	CAVAISC-IXO-3608
	CAVAISC-IXO-3609
	CAVAISC-IXO-3610
	CAVAISC-IXO-3612
	CAVAISC-IXO-3613
	CAVAISC-IXO-3677
