# Supplementary material for: Biodiversity of Potential Vectors of Rickettsiae and Epidemiological Mosaic of Spotted Fever in the State of Paraná, Brazil
Source: Front Public Health. 2021 Mar 12;9:577789. doi: 10.3389/fpubh.2021.577789 (PMC7994328; doi:10.3389/fpubh.2021.577789)
Supplement: Supplementary Table 2 — Sociodemographic and assistance data and cases of Spotted Fever Rickettsioses by health regions of Paraná state-Brazil, 2006–2017. [file Table_2.XLSX]

## Sheet: Planilha1
	Health Regions (HR)	Population	Urbanization	GDP per capita (R$)	FHS coverage	Hospital beds (per 1,000 peoples)	Confirmed Cases of SFR	Notification rate of SFR cases per 100,000 inhabitants	Mild Cases of SFR	SFR cases with hospitalizations	SFR Deaths
	1st HR Paranaguá	265392	0.905	20518	0.576	1.2	7	0.22	5	2	0
	2nd HR Metropolitana	3223836	0.917	31319.2	0.536	1.9	4	0.01	1	3	0
	3rd HR Ponta Grossa	575463	0.843	20349.2	0.605	1.9	1	0.01	0	1	0
	4th HR Irati	160962	0.611	13646.2	0.837	1.7	0	0,00	0	0	0
	5th HR Guarapuava	441070	0.652	13188	1	2.3	0	0,00	0	0	0
	6th HR União da Vitória	165299	0.66	13736.5	0.64	1.6	1	0.05	0	1	0
	7th HR Pato Branco	249793	0.762	20809.6	0.641	2	0	0,00	0	0	0
	8th HR Francisco Beltrão	337703	0.658	14457.8	0.815	2.2	0	0,00	0	0	0
	9th HR Foz do Iguaçu	388795	0.907	22565.2	0.66	1.6	1	0.02	0	1	0
	10th HR Cascavel	507385	0.829	19229.8	0.77	1.9	4	0.07	3	1	0
	11th HR Campo Mourão	334125	0.803	15142.6	0.823	1.9	0	0,00	0	0	0
	12th HR Umuarama	265092	0.802	13444.7	1	2	1	0.03	0	1	0
	13th HR Cianorte	142433	0.852	16051.9	0.762	1.5	4	0.23	4	0	0
	14th HR Paranavaí	260544	0.853	11925.4	0.826	2.2	0	0,00	0	0	0
	15th HR Maringá	733404	0.95	18204.9	0.728	1.9	2	0.02	2	0	0
	16th HR Apucarana	346972	0.892	17460.7	0.794	2.6	0	0,00	0	0	0
	17th HR Londrina	871267	0.943	19775.1	0.609	2.1	2	0.02	1	1	0
	18th HR Cornélio Procópio	225961	0.816	12408.2	0.722	2.8	6	0.22	1	5	4
	19th HR Jacarezinho	278111	0.785	12619.9	1	2.8	1	0.03	0	1	1
	20th HR Toledo	358660	0.817	19318.5	0.347	2.6	3	0.07	1	2	0
	21st HR Telêmaco Borba	172922	0.723	18056.4	0.754	1.4	0	0,00	0	0	0
	22nd HR Ivaiporã	139337	0.55	9563.26	1	3	0	0,00	0	0	0
	Paraná	10444526	0.853	21572.7	0.699	2	37	0.03	18	19	5
	GDP per capita (R$), Gross Domestic Product per capita in Reais (R$); FHS coverage, Family Health Strategy coverage; Hospital beds (per 1,000 peoples), number of beds registered in the Integrated Health System (SUS- Sistema Único de Saúde) per thousand inhabitants; SFR, spotted fever rickettsioses; Mild cases of SFR, Spotted fever rickettsioses cases that did not evolve with hospitalization or de…
