# Supplementary material for: Biodiversity of Potential Vectors of Rickettsiae and Epidemiological Mosaic of Spotted Fever in the State of Paraná, Brazil
Source: Front Public Health. 2021 Mar 12;9:577789. doi: 10.3389/fpubh.2021.577789 (PMC7994328; doi:10.3389/fpubh.2021.577789)
Supplement: Supplementary Table 3 — Data from ticks and fleas samples, collected from 2013 to 2018 in state of Paraná-Brazil, submitted to the detection and identification of rickettsiae. [file Table_3.xlsx]

## Sheet: Planilha1
				Arthropods						Infection
	Health Regions	County	Environment/Host	Species	Larvae	Nymph	Male	Female	Total	gltA	ompA	Rickettsia	Quantitative
	Paranaguá	Paranaguá	Homo sapiens	Amblyomma sculptum		1		1	2	Negative	Negative
			Canis familiaris	Amblyomma ovale			14	7	21	Positive	Positive	Rickettsia sp.; Rickettsia parkeri strain Atlantic Rainforest	Rickettsia sp. in one sample of female (2); Rickettsia parkeri strain Atlantic Rainforest in one sample of male (1)
			C. familiaris/Environment	Rhipicephalus sanguineus sensu lato		1	14	9	24	Positive	Negative	Rickettsia sp.	Rickettsia sp. in one sample of male (1) and in two samples of females (1/1)
	Metropolitana	Curitiba	H. sapiens	A. sculptum				1	1	Negative	Negative
			H. sapiens	Amblyomma parkeri		1			1	Negative	Negative
		Adrianópolis	Equus caballus/Environment	A. sculptum			4	4	8	Negative	Negative
			Bos taurus/Environment	Rhipicephalus microplus		14			14	Negative	Negative
		Pinhais	H. sapiens	A. parkeri		1			1	Positive	Positive	Candidatus Rickettsia paranaensis	Candidatus Rickettsia paranaensis in one sample of nymph (1)
			H. sapiens/C. familiaris/Environment	R. sanguineus s.l.		1	17	24	42	Negative	Negative
		Colombo	H. sapiens	Amblyomma longirostre				1	1	Negative	Negative
		Campo Largo	H. sapiens	Amblyomma aureolatum			1		1	Negative	Negative
			Environment	Ixodes auritulus		6			6	Negative	Negative
			Environment	Ixodes sp.	31				31	Positive	Positive	Spotted Fever Group Rickettsia	Spotted Fever Group Rickettsia in one sample of larvae (5)
		Araucária	H. sapiens/C. familiaris	A. aureolatum			1	1	2	Positive	Negative	Rickettsia sp.	Rickettsia sp. in one sample of female (1)
		São José dos Pinhais	Hydrochoerus hydrochaeris	Amblyomma dubitatum			2	5	7	Negative	Negative
			H. sapiens	A. aureolatum			2	1	3	Negative	Negative
			H. sapiens	A. parkeri		2			2	Positive	Negative	Rickettsia sp.	Rickettsia sp. in one sample of nymph (1)
			H. sapiens/C. familiaris/Environment	R. sanguineus s.l.	1	23	12	20	56	Negative	Negative
		Lapa	H. sapiens/C. familiaris	A. aureolatum			2		2	Negative	Negative
			H. sapiens	A. parkeri		1			1	Negative	Negative
		Mandirituba	H. sapiens	A. aureolatum			1		1	Negative	Negative
			H. sapiens	Amblyomma varium		1			1	Negative	Negative
		Rio Negro	H. sapiens	A. longirostre				1	1	Negative	Negative
		Tijucas do Sul	Environment	A. dubitatum		12			12	Negative	Negative
			Environment	Amblyomma sp.	277				277	Negative	Negative
			H. sapiens/C. familiaris	A. aureolatum			10	6	16	Negative	Negative
	Ponta Grossa	Ponta Grossa	Not informed	A. sculptum		84			84	Negative	Negative
			Not informed	Amblyomma sp.	12				12	Negative	Negative
		Jaguariaíva	Environment	A. dubitatum		971	3	1	975	Negative	Negative
			Environment	Amblyomma sp.	683				683	Negative	Negative
		Sengés	Environment	Amblyomma sp.	1326				1326	Positive	Negative	Rickettsia sp.	Rickettsia sp. in two samples of larvae (5/5)
			Environment	A. dubitatum		65	3	5	73	Positive	Negative	Rickettsia sp.	Rickettsia sp. in three samples of nymphs (1/1/2)
			C. familiaris	R. sanguineus s.l.				1	1	Negative	Negative
			Environment	R. microplus	313				313	Positive	Positive	Rickettsia felis	Rickettsia felis in one sample of larvae (10)
			E. caballus	Dermacentor nitens		1	3	9	13	Negative	Negative
		Piraí do Sul	Environment	A. dubitatum		22		1	23	Negative	Negative
			Environment	Amblyomma sp.	465				465	Negative	Negative
		Castro	Environment	A. dubitatum		11			11	Negative	Negative
			Environment	Amblyomma sp.	150				150	Negative	Negative
		Arapoti	Environment	R. sanguineus s.l.			4	15	19	Negative	Negative
		Porto Amazonas	C. familiaris	A. ovale			10		10	Negative	Negative
			B. taurus	R. microplus				1	1	Negative	Negative
	Irati	Irati	H. sapiens	A. aureolatum				1	1	Negative	Negative
		Fernandes Pinheiro	H. sapiens	A. longirostre				1	1	Negative	Negative
		Rebouças	C. familiaris	R. sanguineus s.l.			2	6	8	Negative	Negative
		Rio Azul	C. familiaris	A. aureolatum				1	1	Negative	Negative
	União da Vitória	União da Vitória	H. sapiens	A. sculptum		1			1	Negative	Negative
			C. familiaris/Felis catus	A. aureolatum			1	4	5	Negative	Negative
			C. familiaris	R. sanguineus s.l.			5	3	8	Negative	Negative
		Bituruna	Environment	A. dubitatum		1			1	Negative	Negative
			B. taurus/Environment	R. microplus				57	57	Negative	Negative
		General Carneiro	C. familiaris/F. catus/Environment	A. aureolatum			3	11	14	Negative	Negative
			C. familiaris	A. parkeri		1			1	Negative	Negative
		Paula Freitas	H. hydrochaeris	A. dubitatum			1	3	4	Negative	Negative
			C. familiaris/Environment	A. aureolatum				4	4	Negative	Negative
			H. sapiens	Pulex irritans			1		1	Negative	Negative
		Paulo Frontin	H. sapiens/C. familiaris/F. catus	A. aureolatum		2	2	9	13	Negative	Negative
			H. sapiens	A. parkeri		2			2	Positive	Positive	Candidatus Rickettsia paranaensis	Candidatus Rickettsia paranaensis in two samples of nymphs (1/1)
		São Mateus do Sul	C. familiaris/F. catus/Environment	A. aureolatum			3	4	7	Negative	Negative
			H. sapiens	A. parkeri		1			1	Negative	Negative
			Environment	R. sanguineus s.l.		6			6	Negative	Negative
			C. familiaris/F. catus	Ctenocephalides felis felis			21	38	59	Negative	Negative
		Porto Vitória	H. sapiens	A. longirostre		1			1	Positive	Negative	Rickettsia sp.	Rickettsia sp. in one sample of nymph (1)
		Antônio Olinto	C. familiaris	A. aureolatum			1	1	2	Negative	Negative
			B. taurus	R. microplus		1	3	14	18	Negative	Negative
	Cascavel	Vera Cruz do Oeste	C. familiaris/Environment	R. sanguineus s.l.			3	2	5	Negative	Negative
		Espigão Alto do Iguaçu	B. taurus	R. microplus		11	1	4	16	Positive	Negative	Rickettsia sp.	Rickettsia sp. in two samples of females (1/1)
		Céu azul	Not informed	R. sanguineus s.l.				1	1	Negative	Negative
		Quedas do Iguaçu	B. taurus	R. microplus		6	26	54	86	Negative	Negative
	Campo Mourão	Campo Mourão	Environment	A. sculptum		42			42	Negative	Negative
			Environment	Amblyomma sp.	29				29	Negative	Negative
		Moreira Sales	H. sapiens	R. sanguineus s.l.			3	2	5	Negative	Negative
		Ubiratã	C. familiaris	C. felis felis			4	18	22	Positive	Negative	Rickettsia sp.	Rickettsia sp. in two samples of females (2/1)
	Cianorte	Cianorte	Environment	Amblyomma sp	48				48	Negative	Negative
			H. sapiens/Environment	A. sculptum		4			4	Negative	Negative
			Environment	Amblyomma incisum		5			5	Negative	Negative
			B. taurus/E. caballus/Environment	R. microplus	20	1	2	8	31	Negative	Negative
		Japurá	Environment	Amblyomma sp	21				21	Negative	Negative
			H. sapiens	A. sculptum		2			2	Negative	Negative
			H. sapiens/Environment	Amblyomma incisum		2			2	Negative	Negative
	Paranavaí	Inajá	Environment	Amblyomma sp	395	5		7	407	Positive	Negative	Rickettsia sp.	Rickettsia sp. in two samples of larvae (10/10) and in one sample of nymph (1)
			Environment	A. sculptum		5	1		6	Negative	Negative
			H. sapiens/Environment	A. dubitatum			1		1	Positive	Negative	Rickettsia sp.	Rickettsia sp. in one sample of male (1)
			C. familiaris/Environment	R. sanguineus s.l.			22	14	36	Negative	Negative
			B. taurus/Equus assinus/E. caballus/C. familiaris/Environment	R. microplus	1159	5	14	45	1223	Positive	Negative	Rickettsia sp.	Rickettsia sp. in one sample of nymph (1), in one sample of male (1) and in one sample of female (1)
			E. caballus/Environment	D. nitens	95	10	16	49	170	Positive	Negative	Rickettsia sp.	Rickettsia sp. in 11 samples of larvae (10/10/10/10/10/10/10/10/5/5/5)
			C. familiaris	C. felis felis			1	6	7	Positive	Negative	Rickettsia sp.	Rickettsia sp. in one sample of male (1) and in three samples of females (1/1/1)
		Porto Rico	Environment	Amblyomma sp	156				156	Negative	Negative
			Environment	A. sculptum		32	14	14	60	Positive	Positive	Spotted Fever Group Rickettsia	Spotted Fever Group Rickettsia in one sample of female (1)
			C. familiaris	R. sanguineus s.l.		3	1	6	10	Negative	Negative
			E. caballus	R. microplus			3	22	25	Negative	Negative
			E. caballus	D. nitens	1	24	7	32	64	Negative	Negative
		Querência do Norte	E. caballus	A. sculptum			6	1	7	Negative	Negative
			C. familiaris/Environment	R. sanguineus s.l.		6	1	4	11	Negative	Negative
			B. taurus/E. caballus/Environment	R. microplus	116		3	5	124	Negative	Negative
			E. caballus	D. nitens			1	2	3	Negative	Negative
		Santa Mônica	B. taurus/E. caballus/Environment	R. microplus	20	7	8	16	51	Negative	Negative
		Santa Isabel do Ivaí	C. familiaris	R. sanguineus s.l.			1	1	2	Negative	Negative
			B. taurus/Environment	R. microplus			1	4	5	Negative	Negative
		Santa Cruz do Monte Castelo	C. familiaris	R. sanguineus s.l.			2	1	3	Negative	Negative
		São Carlos do Ivaí	E. caballus/Environment	A. sculptum			9	8	17	Positive	Positive	Rickettsia sp.; Rickettsia asembonensis; Rickettsia felis	Rickettsia sp. in one sample of male (1) and in one sample of female (1); Rickettsia asembonensis in one sample of male (1); Rickettsia felis in one sample of female (1)
			E. caballus/Environment	Amblyomma sp.	52				52	Negative	Negative
			C. familiaris	R. sanguineus s.l.		7	3	5	15	Negative	Negative
			B. taurus/E. caballus/C. familiaris/Environment	R. microplus	1276	13	6	40	1335	Negative	Negative
			E. caballus/Environment	D. nitens	611	79	71	156	917	Negative	Negative
			C. familiaris	C. felis felis			5	6	11	Negative	Negative
	Maringá	Maringá	C. familiaris/Environment	R. sanguineus s.l.	163	37	39	10	249	Negative	Negative
			E. caballus	D. nitens		5	18		23	Negative	Negative
			C. familiaris	C. felis felis			6	20	26	Positive	Positive	Spotted Fever Group Rickettsia	Spotted Fever Group Rickettsia in four samples of females (3/3/2/2)
		Paiçandu	C. familiaris	R. sanguineus s.l.			1	1	2	Negative	Negative
		Doutor Camargo	H. sapiens	A. sculptum		1			1	Negative	Negative
	Apucarana	Rio Bom	H. sapiens	A. sculptum		6			6	Positive	Negative	Rickettsia sp.	Rickettsia sp. in one sample of nymph (1)
			H. sapiens	A. dubitatum		1			1	Negative	Negative
			Environment	R. sanguineus s.l.		4		1	5	Negative	Negative
			H. sapiens/B. taurus/Environment	R. microplus	10			11	21	Positive	Negative	Rickettsia sp.	Rickettsia sp. in four samples of females (1/1/1/1)
			C. familiaris	C. felis felis			1	2	3	Positive	Negative	Rickettsia sp.	Rickettsia sp. in one sample of female (1)
	Cornélio Procópio	Sertaneja	Oxymycterus nasutus/Environment	Amblyomma sp	1323				1323	Positive	Negative	Rickettsia sp.; Rickettsia bellii Haplotype A	Rickettsia sp. in three samples of larvae (1/10/10); Rickettsia bellii- Haplotype A in one sample of larvae (5)
			Oxymycterus nasutus/Environment	A. sculptum		15	2		17	Negative	Negative
			Environment	A. dubitatum		290	12	11	313	Positive	Negative	Rickettsia sp.; Rickettsia bellii Haplotype A	Rickettsia sp. in two samples of nymphs (5/2) and in one sample of male (1); Rickettsia bellii- Haplotype A in three samples of nymphs (5/5/5)
		Leópolis	Environment	Amblyomma sp	1504	1			1505	Positive	Negative	Rickettsia sp.; Rickettsia bellii Haplotype A	Rickettsia sp. in three samples of larvae (10/10/10), Rickettsia bellii- Haplotype A in one sample of larvae (10)
			Environment	A. dubitatum		1257	322	242	1821	Positive	Negative	Rickettsia sp.; Rickettsia bellii Haplotypes A and B	Rickettsia sp. in three samples of nymphs (2/2/2), in one sample of male (1) and in one sample of female (1); Rickettsia bellii-Haplotype A in three samples of nymphs (5/5/3); Rickettsia bellii- Haplotype B in two samples of nymphs (10/10) and in two samples of females (1/1)
		Itambaracá	Environment	Amblyomma sp	485				485	Positive	Negative	Rickettsia bellii Haplotype A	Rickettsia bellii- Haplotype A in two samples of larvae (6/3)
			Environment	A. dubitatum		422	59	50	531	Positive	Negative	Rickettsia bellii Haplotypes A and B	Rickettsia bellii- Haplotype A in 12 samples of nymphs (4/4/4/3/3/3/3/3/3/3/2/2), in two samples of male (1/1) and in seven samples of females (1/1/1/1/1/1/1); Rickettsia bellii- Haplotype B in three samples of nymphs (3/3/3)
		Andirá	Environment	Amblyomma sp	1051				1051	Positive	Negative	Rickettsia sp.	Rickettsia sp. in nine samples of larvae (15/12/6/10/10/10/10/10/10)
			Environment	A. sculptum		4	1		5	Negative	Negative
			C. familiaris/Environment	A. dubitatum		967	40	30	1037	Positive	Negative	Rickettsia sp.; Rickettsia bellii Haplotype A and B	Rickettsia sp. in two samples of nymphs (1/1); Rickettsia bellii-Haplotype A in 17 samples of nymphs (10/10/10/10/10/10/10/10/10/10/10/5/5/5/5/5/5), in two samples of male (1/1) and in three samples of females (1/1/1); Rickettsia bellii- Haplotype B in one sample of female (1)
			C. familiaris	R. sanguineus s.l.		2	3		5	Positive	Negative	Rickettsia sp.	Rickettsia sp. in one sample of male (1)
		Nova Santa Bárbara	Environment	A. dubitatum		502	34		536	Negative	Negative
			Environment	Amblyomma sp.	350				350	Negative	Negative
		São Jerônimo da Serra	Environment	A. dubitatum		95		2	97	Negative	Negative
			Environment	Amblyomma sp.	274				274	Negative	Negative
		Santa Mariana	Environment	Amblyomma sp	642				642	Positive	Negative	Rickettsia bellii Haplotype A	Rickettsia bellii- Haplotype A in four samples of larvae (5/5/5/7)
			Environment	A. dubitatum		268	85	73	426	Positive	Negative	Rickettsia bellii Haplotype A	Rickettsia bellii- Haplotype A in two samples of males (1/1) and in two samples of females (1/1)
	Jacarezinho	Jacarezinho	Environment	Amblyomma sp	206				206	Positive	Negative	Rickettsia bellii Haplotype A	Rickettsia bellii- Haplotype A in one sample of larvae (4)
			Environment	A. sculptum		9	6	14	29	Negative	Negative
			Environment	A. dubitatum		753	34	32	819	Positive	Negative	Rickettsia bellii Haplotypes A and B	Rickettsia bellii- Haplotype A in two samples of nymphs (5/5); Rickettsia bellii- Haplotype B in one sample of nymph (5)
		Ribeirão Claro	H. sapiens/C. familiaris/E. caballus/Environment	Amblyomma sp	1251	2			1253	Positive	Negative	Rickettsia sp.; Rickettsia bellii Haplotypes A and B	Rickettsia sp. in nine samples of larvae (30/30/25/25/25/20/20/20/9); Rickettsia bellii- Haplotype A in one sample of larvae (8); Rickettsia bellii- Haplotype B in two samples of larvae (6/6)
			H. sapiens/C. familiaris/Environment	A. sculptum		30	4		34	Negative	Negative
			E. caballus/Environment	A. dubitatum		570	20	19	609	Positive	Negative	Rickettsia sp.; Rickettsia bellii Haplotypes A and B	Rickettsia sp. in two samples of nymphs (1/1) and in one sample of female (1); Rickettsia bellii- Haplotype A in one sample of nymph (1) and in one sample of female (1); Rickettsia bellii- Haplotype B in one sample of nymph (5) and in one sample of male (1)
			C. familiaris	R. sanguineus s.l.		1	4		5	Negative	Negative
			E. caballus/Environment	R. microplus		3	11	16	30	Negative	Negative
		Carlópolis	C. familiaris/Environment	Amblyomma sp	336				336	Positive	Negative	Rickettsia sp.	Rickettsia sp. in three samples of larvae (17/16/10)
			C. familiaris/Environment	A. sculptum		2	3	6	11	Negative	Negative
			C. familiaris/Environment	A. dubitatum		224	8	14	246	Negative	Negative
			C. familiaris/Environment	R. sanguineus s.l.		30	9	15	54	Negative	Negative
		Santana do Itararé	Environment	Amblyomma sp.	458				458	Negative	Negative
			Environment	A. dubitatum		262	10	9	281	Negative	Negative
		Pinhalão	E. caballus	A. sculptum			3	7	10	Negative	Negative
			E. caballus	D. nitens		1		1	2	Negative	Negative
		Tomazina	Environment	Amblyomma sp	608	6			614	Negative	Negative
			Environment	A. sculptum		322	30	25	377	Negative	Negative
			Environment	A. dubitatum		812	33	29	874	Negative	Negative
		Cambará	Environment	Amblyomma sp	562	1			563	Positive	Negative	Rickettsia sp.	Rickettsia sp. in one sample of larvae (2)
			C. familiaris	A. sculptum				1	1	Negative	Negative
			C. familiaris/Environment	A. dubitatum		227	2		229	Positive	Negative	Rickettsia bellii Haplotype A	Rickettsia bellii- Haplotype A in three samples of nymphs (5/5/5)
			E. caballus/C. familiaris/Environment	R. sanguineus s.l.	70	129	103	75	377	Positive	Negative	Rickettsia sp.	Rickettsia sp. in one sample of nymph (1) and in one sample of female (1)
	Toledo	Pato Bragado	B. taurus	R. microplus		13	48	77	138	Positive	Positive	Rickettsia sp.; Rickettsia parkeri strain Atlantic Rainforest	Rickettsia sp. in one sample of male (1); Rickettsia parkeri strain Atlantic Rainforest in one sample of nymph (1)
	Telêmaco Borba	Ortigueira	Akodon sp.	Gigantolaelaps sp	4	5			9	Negative	Negative
			Akodon sp.	Gigantolaelaps wolffsohni			3	3	6	Negative	Negative
			Akodon sp.	Androlaelaps rotundus				4	4	Negative	Negative
	Total				16554	8287	1336	1604	28276
